# Supplementary material for: Exploring demographic, healthcare, and socio-economic factors as predictors of COVID-19 incidence rate: A spatial regression analysis
Source: PLoS One. 2024 Oct 28;19(10):e0312717. doi: 10.1371/journal.pone.0312717 (PMC11515982; doi:10.1371/journal.pone.0312717)
Supplement: S1 File — (XLSX) [file pone.0312717.s001.xlsx]

## Sheet: Data set
No	QGIS code	Dataset 1	Dataset 2	Dataset 3	Data Set 4	Data Set 5	Total Covid	Total Population 2020	I	II	III	IV	V	Covid cases/100,000 population	Density per sq.km.	Household density sq.km	% of Urban Population	Area (sq.km.)	Density of Hospital per KM	Bed	Bed/100000	Bed/10,000 populaiton	Physician 2020	Physician/ 10,000 population	VHW 2021	VHW /10,000 population	Primary care unit	Primary care unit /10000	Household income	Density Industry per KM	Percentage Internet	NTL
1	1	1080	4734	177	8688	2317	16996	477770	2.51167	1.04653	83.9316	1242.02	2195.2	964.48	101.469	24.5105	18.53	4709	355.154	916	191.72	19.1724	108	2.2605	29749	622.664	72	1.507	28521.7	0.0518157	81.6	0.738
2	2	167025	175897	2301	116009	34273	495505	5588222	21.0443	25.3748	1355.82	4350.06	2604.37	5822.59	3562.24	1856.22	100	1569	10.89	30135	539.26	53.9259	10072	18.0236	7839	14.0277	0	0	39459.4	1.31549	89.4	20.716
3	3	4493	10596	183	9953	3717	28942	891976	0.896885	0.784774	63.4546	1529.19	1455.2	1690.07	45.7819	12.7938	25.31	19483	359.47	1818	203.82	20.3817	158	1.77135	15651	175.464	143	1.60318	20842.2	0.0086229	69.8	0.467
4	4	1265	1283	193	5897	2830	11468	977175	0.307007	0.102336	19.9555	263.412	867.501	263.31	140.667	34.4494	29.82	6947	418.2	1704	174.38	17.438	382	3.90923	10870	111.239	156	1.59644	19089	0.00820498	56.9	0.655
5	5	3808	3641	71	4905	2430	14855	714118	0	0.280066	48.4514	828.154	1008.24	1027.28	82.9647	28.3264	27.4	8607	325.788	998	139.75	13.9753	111	1.55436	11409	159.764	122	1.7084	19264.3	0.0411293	67	0.595
6	6	2917	2743	264	14784	4100	24808	1794531	0.334349	0.724423	34.4937	294.06	1037.6	318.97	164.848	47.6635	28.53	10886	480.652	5132	285.98	28.598	90	0.501524	10201	56.8449	248	1.38198	19252.5	0.0428991	69.4	0.849
7	7	2708	12673	508	9207	2857	27953	535559	0.560162	22.0331	162.26	2875.31	2046.46	3004.52	84.4997	30.0631	42.3	6338	1157.1	1479	276.16	27.616	360	6.72195	30912	577.191	105	1.96057	28113.7	0.0350268	77.6	0.67
8	8	15109	15274	265	12331	6516	49495	720718	2.22001	3.46876	529.194	3247.87	2536.91	4198.04	134.688	51.1258	21.84	5351	1051.03	1570	217.84	21.7838	325	4.50939	26473	367.314	120	1.66501	22875.3	0.159223	80.1	1.548
9	9	34817	54592	860	49872	17136	157277	1566885	4.14836	28.2727	431.493	4643.99	4141.47	5778.85	359.13	144.967	68.91	4363	1606.96	4656	297.15	29.715	1257	8.02229	7769	49.5825	118	0.753087	28705.9	0.522576	87.7	5.438
10	10	1368	966	56	2401	633	5424	322477	0	3.4111	39.3827	554.148	912.933	736.49	130.571	43.8834	29.91	2470	1451.85	597	185.13	18.5129	115	3.56615	8390	260.174	72	2.23272	23203.6	0.0838057	69	0.967
11	11	5174	4622	68	7726	2760	20350	1124924	0.266685	0.711159	39.6471	701.736	917.395	180.46	88.034	23.7099	15.63	12778	507.668	1861	165.43	16.5433	285	2.5335	9069	80.6188	167	1.48454	20856.3	0.0235561	55.5	0.454
12	12	1439	8977	258	8733	2595	22002	509208	4.12405	0	31.8141	2045.33	2115.44	2081.07	84.7408	28.1964	19.14	6009	324.709	1245	244.5	24.4497	160	3.14213	11026	216.532	95	1.86564	29782	0.0662119	70.3	0.651
13	13	2594	5818	651	10924	2814	22801	640574	0.93666	0.46833	191.391	1400.62	1877.53	1372.99	130.264	39.6246	17.52	4918	244.545	1458	227.61	22.7608	291	4.5428	9270	144.714	125	1.95137	26004.2	0.0703538	77.3	0.858
14	14	1078	3496	170	3089	1070	8903	228536	0	6.12595	65.1976	2075.82	1657.94	2061.38	81.0699	35.6548	24.38	2819	1277.9	635	277.86	27.7856	107	4.68198	6634	290.282	66	2.88795	24173.8	0.0812345	80.4	0.499
15	15	3560	10579	358	7002	2314	23813	670265	0.298389	15.5163	63.4078	2043.97	1254.13	2073.81	40.8533	9.45414	21.65	16407	310.715	1287	192.01	19.2014	209	3.11817	9848	146.927	115	1.71574	17654.6	0.00981289	60.6	0.329
16	16	4419	5035	57	4188	1652	15351	260081	0.384496	5.76743	209.935	2901.02	2182.78	3643.48	122.564	45.8162	10.13	2122	1033.73	898	345.28	34.5277	231	8.88185	6470	248.769	56	2.15318	25784.8	0.0471254	74.9	1.125
17	17	15151	14444	86	13473	8058	51212	920729	0.278862	0.139431	25.237	394.171	511.712	3161.84	424.626	170.903	31.58	2168	229.223	2170	235.68	23.5683	546	5.93008	3304	35.8846	134	1.45537	34436.1	0.178044	70.9	4.12
18	18	2763	1423	8	2467	1214	7875	717201	2.2808	17.3775	349.288	2440.46	2306.65	549.5	130.101	31.5344	11.88	5513	392.595	1058	147.52	14.7518	168	2.34244	2699	37.6324	152	2.11935	23431.1	0.0105206	70.5	0.59
19	19	8534	17388	245	20275	8973	55415	2633207	0.721554	0.493695	46.7111	839.319	1087.27	507.1	128.487	37.8579	23.66	20494	766.126	5574	211.68	21.1681	1023	3.885	11054	41.9792	353	1.34057	25735.9	0.0327901	74.1	0.76
20	20	4705	20824	607	31656	13349	71141	1550721	0.709347	0.257945	97.3741	1546.31	2863.06	1281.47	155.969	48.252	18.85	9943	330.023	3313	213.64	21.3643	451	2.90832	16838	108.582	251	1.6186	28412.3	0.0671829	73	0.78
21	21	5133	7483	328	9512	2894	25350	1040308	0.865128	0.576752	73.4398	1105.63	1127.74	1127.17	108.392	33.9023	18.28	9598	240.878	2083	200.23	20.0229	465	4.46983	29365	282.272	190	1.82638	22137	0.0707439	64	0.671
22	22	34719	21414	268	29841	12666	98908	1276745	11.4353	10.6521	1256.32	2656.29	3281.78	3902.74	2051.65	904.487	60.99	622.303	2248.13	3850	301.55	30.1548	974	7.62877	10162	79.593	76	0.595264	37502.2	1.21485	87.2	12.099
23	23	8144	25970	979	9345	2823	47261	804429	3.97798	0.497247	234.079	4134.98	1240.13	4294.85	179.743	38.5629	20.78	4475	174.612	1339	166.45	16.6453	204	2.53596	10362	128.812	111	1.37986	17716.5	0.0265922	66	0.789
24	24	1565	775	14	4046	769	7169	476727	0	0	33.7719	348.627	998.895	423.93	41.5554	12.9991	11.2	11472	396.266	1094	229.48	22.9481	187	3.92258	24547	514.907	121	2.53814	18041.5	0.0973675	71.6	0.312
25	25	466	612	74	2552	828	4532	422042	0	0	12.558	211.116	792.338	145.01	98.0183	22.2225	23.07	4306	549.191	681	161.36	16.1358	67	1.58752			61	1.44535	22787.3	0.148664	68.2	0.462
26	26	6379	`	140	12343	7317	36236	1581184	0.695681	0.0632437	18.9731	877.064	1230.6	556.73	153.173	36.4853	21.22	10323	857.864	2920	184.67	18.4672	419	2.64991	6203	39.2301	224	1.41666	14742.3	0.0543447	61.2	0.553
27	27	20141	12181	253	16933	8467	57975	1176412	2.97515	32.8116	468.458	1897.29	2122.47	2714.53	770.985	318.651	56.17	1526	3125.18	3041	258.5	25.8498	893	7.59088	4482	38.0989	78	0.663033	46977.7	1.38008	90.9	7.264
28	28	4157	6068	73	10202	3772	24272	550678	1.27116	0.544783	313.25	1543.19	2391.78	1896.57	86.481	24.2516	31.2	6368	352.821	1142	207.38	20.7381	249	4.5217	6341	115.149	81	1.47091	25411.7	0.0199435	74.1	0.819
29	29	4261	15423	279	10974	3789	34726	493670	1.82308	2.43077	123.767	3830.29	2840.76	3996.8	103.661	47.9469	12.57	4762	953.137	989	200.34	20.0336	216	4.37539	7926	160.553	97	1.96488	25843.2	0.109828	72.2	1.12
30	30	10984	21399	1522	16850	4307	55062	726015	10.0549	0	324.787	4524.98	2421.99	4546.6	374.166	79.1062	17.86	1940	215.967	1273	175.34	17.5341	181	2.49306	6221	85.6869	130	1.7906	22903.8	0.05	77.5	1.656
31	31	11566	16420	253	11766	9110	49115	819088	0.488348	7.69148	284.096	2784.8	2474.22	3437.36	320.377	109.321	38.66	2557	3613.67	1728	210.97	21.0966	312	3.80911	5647	68.9425	206	2.51499	30590	0.408291	85.3	3.882
32	32	1076	580	46	2524	683	4909	467356	0.641909	0.21397	36.3748	288.431	663.52	362.89	73.5408	24.7577	43.81	6355	328.028	978	209.26	20.9262	209	4.47197	4621	98.8754	95	2.03271	14353.8	0.0457774	59.9	0.446
33	33	521	2841	167	7121	1421	12071	268229	0.745632	0	41.3825	1357.8	3047.02	1287.33	64.3097	20.4318	12.52	4171	352.12	609	227.04	22.7045	67	2.49787	6197	231.034	64	2.38602	22443.7	0.0553824	75	0.665
34	34	1945	5660	437	11756	4078	23876	523077	2.48529	0	111.265	1556.94	2818.32	1457.53	152.747	49.6174	24.98	3424	282.655	887	169.57	16.9574	147	2.81029	7691	147.034	125	2.38971	20084.9	0.0695093	69	0.739
35	35	2183	2406	76	2579	1021	8265	532310	0	1.31502	33.4392	714.809	646.24	868.48	117.481	40.3913	24.88	4531	310.756	1041	195.56	19.5563	206	3.86993	16292	306.062	109	2.04768	21229.4	0.132421	71.1	0.664
36	36	2308	3084	113	8034	2664	16203	849481	0.706314	0.117719	46.7344	568.582	1224.87	557.4	78.5404	28.8079	23.03	10816	349.353	2296	270.28	27.0283	762	8.97018	12612	148.467	146	1.7187	20199.2	0.00795118	79.2	0.591
37	37	1350	11427	217	26548	8960	48502	414471	43.9114	0.723814	141.385	2990.08	8460.18	2861.96	763.251	296.972	65.57	543.034	273.704	1358	327.65	32.7647	406	9.79562	1961	47.3133	21	0.50667	36699	0.239583	94.1	7.97
38	38	1387	1106	92	7150	2904	12639	953660	0.104859	2.20204	39.1125	205.419	1039.78	270.01	180.219	48.1565	13.67	5292	478.601	1547	162.22	16.2217	282	2.95703	3837	40.2345	175	1.83504	22192	0.026644	67.7	0.737
39	39	1342	847	6	2673	661	5529	350911	1.13989	0.569945	13.1087	464.22	937.845	611.84	80.8582	23.1065	21.16	4340	488.149	699	199.2	19.9196	90	2.56475	15281	435.467	78	2.22279	18842.8	0.0884793	61.1	0.462
40	40	8875	28806	1216	12151	3748	54796	538602	22.4656	0	366.133	7058.09	2453.57	4415.32	119.131	26.5109	26.62	4521	243.658	1162	215.74	21.5744	181	3.36055	4934	91.6075	81	1.50389	16588.2	0.0163681	74.1	0.699
41	41	3005	2131	49	3056	2124	10365	534500	0.187091	0.187091	30.3087	705.893	955.098	934.33	128.434	38.1257	10.18	4162	541.114	876	163.89	16.3891	129	2.41347	9778	182.937	112	2.09542	17768.4	0.0271504	62.2	0.565
42	42	1165	5166	30	1984	2382	10727	194372	0	0.514477	162.575	2946.93	2200.93	3241.72	58.9355	24.3996	16.58	3298	381.119	425	218.65	21.8653	54	2.77818	11749	604.459	46	2.3666	27600.2	0.0409339	76.1	0.531
43	43	9210	24623	645	16573	7498	58549	741524	0.674287	53.1338	185.564	4279.97	3038.07	4652.85	208.762	90.728	48.58	3552	1435.3	1680	226.56	22.656	360	4.85487	9239	124.595	88	1.18675	24299.1	0.324887	84.8	4.883
44	44	7072	18856	526	16894	7142	50490	869313	0.805234	5.40657	157.251	2746.65	2633.92	2888.83	167.289	48.5329	33.87	5196	367.516	2544	292.64	29.2645	427	4.91192	2745	31.5767	159	1.82903	25162.9	0.0431101	81.9	1.369
45	45	3913	2032	70	7353	4082	17450	1298640	0.231011	0.0770036	24.5642	286.223	873.144	456.25	156.473	40.6398	20.01	8299	504.363	2201	169.48	16.9485	382	2.94154	32540	250.57	231	1.77878	18819	0.0590433	61.4	0.607
46	46	6642	9281	107	8773	2777	27580	742928	0.269205	2.96126	62.7248	1827.23	1506.74	2153.91	119.832	39.7689	27.17	6200	1721.4	1926	259.24	25.9245	297	3.9977	9913	133.432	132	1.77675	20784.9	0.051129	71.3	0.826
47	47	1652	838	21	3079	963	6553	728964	0.548724	0.411543	36.9017	258.449	542.825	309.62	58.1591	21.9229	35.85	12534	462.747	1552	212.9	21.2905	415	5.69301	7935	108.853	141	1.93425	23929	0.027924	62.7	0.505
48	48	820	987	19	709	31	2566	402011	0.994998	0.497499	74.8736	342.279	169.398	419.89	89.2192	32.2226	43.75	4506	408.864	819	203.73	20.3726	182	4.52724	18200	452.724	71	1.76612	23600.1	0.0472703	63.6	0.692
49	49	6897	8837	77	1756	1278	18845	1458580	0.548479	0.0685598	34.3485	886.547	791.592	1043.55	164.998	32.992	11.84	8840	632.444	2141	146.79	14.6787	354	2.42702	4339	29.7481	255	1.74828	16136.6	0.175339	48.2	0.499
50	50	2039	2736	24	2871	1507	9177	1146936	0.0871888	0	18.484	281.707	374.476	393.66	119.401	26.8193	17.25	9606	414.978	2312	201.58	20.1581	296	2.58079	20054	174.848	168	1.46477	18452	0.0418488	56.4	0.507
51	51	13571	28312	1831	27609	5568	76891	1428609	2.72993	0.839978	340.051	2829.47	2043.04	2977.86	193.215	62.9612	50.79	7394	346.302	3782	264.73	26.4733	1176	8.23178	18181	127.264	175	1.22497	20781.1	0.0980525	74.8	1.32
52	52	767	3128	336	6408	2573	13212	324098	0	0.925646	36.4087	1427.65	2547.69	1300.84	130.739	32.5409	19.62	2479	230.901	494	152.42	15.2423	77	2.37582	4859	149.924	54	1.66616	22253.6	0.04881	79.1	0.9
53	53	42308	60861	781	52185	14286	170421	1351479	6.65937	28.0434	832.125	6142.38	4788.61	7688.61	1345.97	714.77	48.62	1004	3945.94	3573	264.38	26.4377	646	4.77995	5812	43.0047	74	0.547548	24729.4	2.77291	90.1	13.97
54	54	3334	5874	80	2859	3663	15810	192052	0.520692	35.9278	236.915	3822.4	3314.21	4684.15	460.88	146.273	19.78	416.707	316.794	421	219.21	21.9211	77	4.00933	2206	114.865	49	2.55139	38395.3	0.664747	74.2	3.48
55	55	37272	34482	219	14718	10035	96726	586199	2.38827	473.559	930.742	9006.84	4122.49	12050.5	671.979	420.398	45.6	872.347	471.727	2243	382.63	38.2635	513	8.75129	2868	48.9254	56	0.955307	23442.8	0.484925	74.5	6.292
56	56	10326	17316	279	11367	4539	43827	643828	0.621284	2.79578	210.46	3545.51	2369.89	4213.55	180.017	66.0515	35.8	3576	1289.09	1920	298.22	29.8216	395	6.13518	7009	108.864	127	1.97258	30532.3	0.182606	75.8	2.342
57	57	3589	8192	267	7043	3094	22185	560925	1.78277	0.534831	154.031	1884.03	1707.54	2248.43	77.9589	28.0336	15.39	7195	991.722	1106	197.17	19.7174	158	2.81678	7466	133.102	108	1.92539	20685.4	0.047533	68.5	0.539
58	58	1344	1474	45	8821	2900	14584	205898	0	8.25652	82.5652	1071.89	1427.89	1370.1	250.339	82.559	25.71	822.478	1299.06	616	299.18	29.9177	87	4.22539	27511	1336.15	47	2.28268	24681.5	0.0184564	62.9	2.089
59	59	6100	6486	86	9604	5948	28224	838628	0.596212	3.1003	85.616	1244.53	1822.62	1394.78	156.519	51.2544	26.93	5358	293.552	1974	235.38	23.5384	319	3.80383	14798	176.455	174	2.07482	16504.1	0.0421799	60	1.245
60	60	3634	12133	448	17133	3228	36576	1067726	1.3112	1.03023	170.362	1386.87	1800.27	1508.35	82.8242	27.598	41.28	12891	442.157	3080	288.46	28.8464	490	4.58919	19797	185.413	167	1.56407	32014	0.0587186	77.7	0.663
61	61	6814	9142	81	10376	4183	30596	1378221	0.653016	0.362787	21.2593	962.908	1040.76	871.05	169.647	41.3338	6.65	8124	475.558	2794	202.73	20.2725	396	2.87327	14847	107.726	212	1.53821	20238.2	0.0498523	67.1	0.515
62	62	2620	2494	35	3916	1993	11058	587883	0.170102	0.340204	26.5359	753.211	991.184	636.52	89.126	31.4268	22.19	6596	280.232	1171	199.19	19.9189	180	3.06183	11730	199.529	118	2.0072	22358.6	0.0251668	65.3	0.569
63	63	1339	2017	126	5185	1893	10560	517435	0.579783	0.386522	20.6789	603.554	1316.3	650.52	170.966	43.8236	23.18	3027	605.293	1179	227.85	22.7855	161	3.1115	8685	167.847	74	1.43013	20579.8	0.0462504	66.3	0.781
64	64	1499	2135	31	2942	1058	7665	509470	0.588847	0.392565	21.3948	576.874	774.727	702.89	132.018	35.2542	21.93	3859	599.666	693	136.02	13.6024	90	1.76654	6246	122.598	83	1.62914	18745.4	0.0715211	76.9	0.514
65	65	1659	1112	14	1783	754	5322	376195	0.531639	0.26582	16.4808	548.652	668.005	469.17	119.002	26.0051	17.05	3161	579.342	663	176.24	17.6238	94	2.4987	6319	167.971	77	2.04681	20320.1	0.0863651	64.3	0.553
66	66	3330	11396	328	9252	1688	25994	1567983	0.573986	0.0637762	41.7734	873.543	642.992	405.49	133.669	32.0535	30.94	11730	481.313	3217	205.17	20.5168	556	3.54596	22956	146.405	214	1.36481	25766.5	0.0195226	78.4	0.623
67	67	1905	1854	46	2919	927	7651	448745	0.668531	0.668531	35.655	743.852	836.332	791.54	57.2482	18.391	33.74	7839	460.173	976	217.5	21.7495	196	4.36774	11043	246.086	89	1.98331	21425.3	0.0354637	68.2	0.483
68	68	1636	1509	17	2189	1084	6435	325868	0.306873	0	17.4917	764.113	995.495	942.1	48.4184	14.8181	17.15	6730	368.95	707	216.96	21.6959	111	3.40629	4954	152.025	89	2.73117	19873	0.0267459	66.9	0.441
69	69	8916	9323	203	16944	3945	39331	1866697	0.749988	0.214282	25.2317	777.202	1094.18	976.06	118.559	31.309	21.69	15745	488.987	4531	242.73	24.2728	740	3.96422	33087	177.249	317	1.69819	18397.9	0.194117	67.2	0.531
70	70	4692	5720	47	2686	2455	15600	276584	0	44.1096	107.743	2940.52	1819.7	3766.31	285.618	88.3617	26.28	968.372	2185	716	258.87	25.8873	110	3.97709	2644	95.5948	76	2.74781	25821	0.222016	64.1	2.145
71	71	1713	966	30	2262	658	5629	1295026	0.694967	1.08106	53.8213	127.411	217.756	203.24	110.891	32.6119	28.7	11678	256.318	2741	211.66	21.1656	521	4.02309	15796	121.974	215	1.6602	15056.4	0.0185819	59.6	0.615
72	72	3325	1167	239	10605	1649	16985	1784370	1.68127	1.28897	130.522	171.153	617.305	255.83	88.7435	28.7636	37.81	20107	384.546	6383	357.72	35.7717	1262	7.07252	22011	123.354	271	1.51874	20443.2	0.0217337	66.9	0.598
73	73	7448	7217	295	8304	3426	26690	482193	0.414772	15.3466	721.081	2265.28	2289.54	2899.25	77.459	45.5496	33.92	6225	511.938	1739	360.64	36.0644	227	4.70766	12899	267.507	117	2.42641	26814.4	0.0472289	70.6	1.094
74	74	2785	6303	114	6390	1708	17300	981940	0.203678	0.101839	28.6168	865.124	800.253	745.06	77.5109	12.056	17.29	12668	321.658	960	97.77	9.77656	185	1.88403	10466	106.585	154	1.56832	24623.6	0.0371014	78.6	0.472
75	75	1596	1688	66	4326	1429	9105	638736	0.782796	1.09591	21.4486	448.072	869.06	514.92	55.9088	13.1458	24.47	11425	628.452	1440	225.45	22.5445	175	2.73979	9771	152.974	127	1.9883	25422.3	0.115974	60.5	0.35
76	76	931	750	6	2244	1344	5275	437350	0.22865	0	22.865	295.644	812.393	347.55	66.8874	23.5241	27.84	6539	404.25	904	206.7	20.6699	167	3.81845	9710	222.019	119	2.72093	21398.4	0.0703471	72.1	0.523
77	77	205	902	32	2233	173	3545	284549	1.75717	0	17.2202	398.174	809	376.74	22.4385	5.23169	7.34	12681	264.147	594	208.75	20.8751	81	2.84661	10328	362.96	71	2.49518	13970.9	0.0228689	50.2	0.286
							2734481						#REF!

## Sheet: Data definition
Sr. Number	Variable name	Variable label
1	No	Serial Number
2	QGIS code	Given GIS code for the provinces
3	Dataset 1	Number of covid cases in wave 1
4	Dataset 2	Number of covid cases in wave 2
5	Dataset 3	Number of covid cases in wave 3
6	Data Set 4	Number of covid cases in wave 4
7	Data Set 5	Number of covid cases in wave 5
8	Total Covid	Total number of covid cases in all 5 waves
9	Total Population 2020	Total population of Provinces in 2020
10	I	Covid cases per 100,000 population in wave 1
11	II	Covid cases per 100,000 population in wave 2
12	III	Covid cases per 100,000 population in wave 3
13	IV	Covid cases per 100,000 population in wave 4
14	V	Covid cases per 100,000 population in wave 5
15	Covid cases/100,000 population	Covid cases per 100,000 population in all 5 waves
16	Density per sq.km.	Population density per square kilometer
17	Household density sq.km	Household density per square kilometer
18	% of Urban Population	Percentage of urban population in Thailand
19	Area (sq.km.)	Area of provinces in square kilometer
20	Density of Hospital per KM	Density of hospital per square Kilometer
21	Bed	Number of hospital beds in provinces
22	Bed/100000	Number of hospital beds per 100000 population
23	Bed/10,000 populaiton	Number of hospital beds per 10000 population (Hospital and medical establishment with beds)
24	Physician 2020	Number of physician
25	Physician/ 10,000 population	Number of physician per 10000 population
26	VHW 2021	Number of volunteer health workers
27	VHW /10,000 population	Number of volunteer health workers per 10000 population
28	Primary care unit	Number of primary healthcare center
29	Primary care unit /10000	Number of primary healthcare center per 10000 population
30	Household income	Monthly household income in Thai Baht
31	Density Industry per KM	Density of industry per square kilometer
32	Percentage Internet	Percentage of household that have access to internet
33	NTL	Nighttime light index
